# Supplementary material for: Modulation of Structural and Physical-Chemical Properties of Fish Gelatin Hydrogel by Natural Polysaccharides
Source: Int J Mol Sci. 2025 Mar 22;26(7):2901. doi: 10.3390/ijms26072901 (PMC11988395; doi:10.3390/ijms26072901)
Supplement: Supplementary file 1 [file ijms-26-02901-s001.zip]

Archive with 1 entries (1 files):
- ijms-3520270-supplementary.pdf
